# Supplementary material for: Evaluation of a global spring wheat panel for stripe rust: Resistance loci validation and novel resources identification
Source: PLoS One. 2019 Nov 13;14(11):e0222755. doi: 10.1371/journal.pone.0222755 (PMC6853611; doi:10.1371/journal.pone.0222755)
Supplement: S1 Table — (XLSX) [file pone.0222755.s001.xlsx]

## Sheet: S3
Table S1: Analysis of variance for stripe rust infection types across environments
Source	DF	Type III SS	Mean Square	F Value	Pr > F
Environment (Env)	3	126.5	42.18	101.24	<.0001
Iblock (Env×Block)	396	290.3	0.73	1.76	<.0001
Genotypes	2099	42213.3	20.11	48.26	<.0001
Env× Genotypes	6297	2553.35	0.4	0.97	0.8734
Error	8004	3335.19	0.41
C.V	14.27
R	0.93
Heritability	0.85
