# Supplementary material for: Evaluation of a global spring wheat panel for stripe rust: Resistance loci validation and novel resources identification
Source: PLoS One. 2019 Nov 13;14(11):e0222755. doi: 10.1371/journal.pone.0222755 (PMC6853611; doi:10.1371/journal.pone.0222755)
Supplement: S2 Table — (XLSX) [file pone.0222755.s002.xlsx]

## Sheet: allinfo
Table S2: List of stripe rust resistant accessions, along with their yellow rust score, field response, improvement degree and country of origin
Accession id#	Improvement Degree	Countery of origion	Yellow Rust score	Field Response
12170	BREEDING	Canada	3	R
12835	BREEDING	Canada	1	R
13270	BREEDING	Canada	3	R
13953	BREEDING	United States	2	R
14201	BREEDING	Colombia	2	R
14204	BREEDING	Colombia	3	R
14223	BREEDING	Colombia	2	R
14233	BREEDING	Colombia	1	R
14245	BREEDING	Colombia	2	R
14246	BREEDING	Colombia	2	R
14261	BREEDING	Canada	2	R
14353	BREEDING	Paraguay	3	R
15172	BREEDING	Bolivia	3	R
15791	BREEDING	United States	2	R
17943	BREEDING	United States	3	R
52557	BREEDING	Australia	2	R
124901	BREEDING	Australia	3	R
130645	BREEDING	Australia	3	R
134318	BREEDING	Australia	1	R
134348	BREEDING	Australia	3	R
140949	BREEDING	Australia	1	R
140958	BREEDING	Australia	1	R
184611	BREEDING	Portugal	2	R
185272	BREEDING	Argentina	3	R
185866	BREEDING	Mexico	3	R
185891	BREEDING	Mexico	3	R
185905	BREEDING	Mexico	2	R
185964	BREEDING	Mexico	3	R
186033	BREEDING	Mexico	3	R
189771	BREEDING	Tunisia	2	R
189776	BREEDING	Tunisia	2	R
189799	BREEDING	Argentina	1	R
191261	BREEDING	Spain	3	R
192027	BREEDING	Mozambique	1	R
192262	BREEDING	Sweden	2	R
192376	BREEDING	Sweden	3	R
192459	BREEDING	Mozambique	3	R
197115	BREEDING	Japan	2	R
202778	BREEDING	Peru	2	R
202782	BREEDING	Peru	3	R
220440	BREEDING	Egypt	2	R
224285	BREEDING	South Africa	3	R
225389	BREEDING	Uruguay	2	R
225415	BREEDING	Uruguay	3	R
225470	BREEDING	Uruguay	3	R
225477	BREEDING	Uruguay	3	R
225511	BREEDING	Uruguay	3	R
231119	BREEDING	Guatemala	2	R
231120	BREEDING	Guatemala	2	R
231121	BREEDING	Guatemala	2	R
232795	BREEDING	Peru	1	R
232798	BREEDING	Peru	3	R
234161	BREEDING	Peru	3	R
234233	BREEDING	Zambia	2	R
234234	BREEDING	Zambia	2	R
234235	BREEDING	Zambia	2	R
234236	BREEDING	Zambia	3	R
234237	BREEDING	Zambia	2	R
234238	BREEDING	Zambia	1	R
234239	BREEDING	Zambia	1	R
235221	BREEDING	Japan	0	R
238411	BREEDING	Kenya	3	R
272331	BREEDING	Brazil	2	R
272508	BREEDING	Hungary	2	R
280848	BREEDING	Paraguay	3	R
282925	BREEDING	Argentina	2	R
314924	BREEDING	Zimbabwe	2	R
314926	BREEDING	Zimbabwe	3	R
317693	BREEDING	Croatia	3	R
344188	BREEDING	Brazil	3	R
351659	BREEDING	Italy	2	R
352183	BREEDING	Mexico	3	R
410952	BREEDING	South Africa	3	R
410965	BREEDING	South Africa	2	R
410966	BREEDING	South Africa	2	R
413005	BREEDING	South Africa	3	R
429323	BREEDING	Yemen	1	R
449294	BREEDING	Spain	3	R
449296	BREEDING	Spain	2	R
508389	BREEDING	Israel	3	R
508392	BREEDING	Israel	3	R
508396	BREEDING	Israel	3	R
519356	BREEDING	Mexico	3	R
519357	BREEDING	Mexico	3	R
519383	BREEDING	Syria	2	R
519415	BREEDING	Peru	2	R
519416	BREEDING	Ecuador	1	R
519465	BREEDING	Zimbabwe	1	R
519489	BREEDING	Colombia	2	R
519503	BREEDING	Egypt	2	R
519512	BREEDING	United States	2	R
519662	BREEDING	United States	3	R
519842	BREEDING	Mexico	1	R
519937	BREEDING	Mexico	3	R
520006	BREEDING	Chile	1	R
520033	BREEDING	Kenya	1	R
520087	BREEDING	Mexico	2	R
520147	BREEDING	South Africa	3	R
520156	BREEDING	Mexico	3	R
520371	BREEDING	Syria	3	R
520377	BREEDING	Syria	1	R
520381	BREEDING	Mexico	2	R
520552	BREEDING	Mexico	3	R
520557	BREEDING	Mexico	2	R
556465	BREEDING	Canada	3	R
574249	BREEDING	Syria	1	R
610755	BREEDING	Mexico	2	R
613287	BREEDING	Mexico	3	R
613289	BREEDING	Mexico	3	R
613296	BREEDING	Mexico	2	R
613315	BREEDING	Mexico	2	R
614012	BREEDING	Mexico	2	R
614040	BREEDING	Mexico	3	R
620638	BREEDING	United States	3	R
620747	BREEDING	United States	2	R
634774	BREEDING	South Africa	3	R
641733	BREEDING	United States	3	R
641752	BREEDING	United States	3	R
642380	BREEDING	United States	3	R
8445	CULTIVAR	Argentina	2	R
13332	CULTIVAR	Canada	3	R
13457	CULTIVAR	United States	3	R
14321	CULTIVAR	Kenya	3	R
47986	CULTIVAR	Australia	3	R
71106	CULTIVAR	Russian Federation	2	R
107608	CULTIVAR	Australia	3	R
113489	CULTIVAR	Australia	2	R
132854	CULTIVAR	Italy	2	R
168724	CULTIVAR	Argentina	2	R
185105	CULTIVAR	Norway	3	R
185198	CULTIVAR	Portugal	2	R
185372	CULTIVAR	Tunisia	2	R
185373	CULTIVAR	Tunisia	3	R
185836	CULTIVAR	Brazil	3	R
190914	CULTIVAR	Sweden	3	R
191351	CULTIVAR	Russian Federation	3	R
191734	CULTIVAR	Tunisia	2	R
192014	CULTIVAR	Portugal	2	R
192463	CULTIVAR	Argentina	2	R
192647	CULTIVAR	Argentina	3	R
221361	CULTIVAR	Belgium	2	R
236444	CULTIVAR	Italy	3	R
244852	CULTIVAR	Brazil	2	R
247907	CULTIVAR	Colombia	2	R
247922	CULTIVAR	Chile	2	R
262636	CULTIVAR	Kazakhstan	3	R
269248	CULTIVAR	Portugal	1	R
270041	CULTIVAR	Pakistan	3	R
274651	CULTIVAR	Poland	2	R
276705	CULTIVAR	Russian Federation	3	R
278375	CULTIVAR	Kenya	3	R
278409	CULTIVAR	Portugal	3	R
278741	CULTIVAR	Taiwan	3	R
283821	CULTIVAR	Australia	2	R
283873	CULTIVAR	New Zealand	3	R
283874	CULTIVAR	New Zealand	3	R
285871	CULTIVAR	Poland	2	R
285875	CULTIVAR	Poland	3	R
285877	CULTIVAR	Poland	2	R
286543	CULTIVAR	Ecuador	2	R
314914	CULTIVAR	Zimbabwe	3	R
320479	CULTIVAR	Sweden	2	R
323388	CULTIVAR	Kenya	2	R
326337	CULTIVAR	Colombia	2	R
329233	CULTIVAR	Lebanon	3	R
330959	CULTIVAR	Australia	3	R
337713	CULTIVAR	Colombia	3	R
342640	CULTIVAR	Mexico	2	R
342641	CULTIVAR	Lebanon	3	R
343737	CULTIVAR	Ecuador	2	R
343738	CULTIVAR	Ecuador	2	R
344019	CULTIVAR	Angola	1	R
344048	CULTIVAR	Colombia	3	R
344148	CULTIVAR	Brazil	3	R
351303	CULTIVAR	Argentina	2	R
351500	CULTIVAR	Russian Federation	2	R
351604	CULTIVAR	Germany	2	R
351718	CULTIVAR	France	3	R
352190	CULTIVAR	Colombia	3	R
372137	CULTIVAR	Ukraine	2	R
383403	CULTIVAR	Sweden	2	R
384032	CULTIVAR	Israel	2	R
390910	CULTIVAR	China	3	R
414087	CULTIVAR	Bolivia	2	R
414413	CULTIVAR	Kazakhstan	3	R
422282	CULTIVAR	India	2	R
428517	CULTIVAR	France	3	R
434987	CULTIVAR	Uruguay	2	R
438967	CULTIVAR	Kazakhstan	3	R
478282	CULTIVAR	India	1	R
479671	CULTIVAR	South Africa	3	R
479696	CULTIVAR	South Africa	2	R
486155	CULTIVAR	Zimbabwe	3	R
494101	CULTIVAR	United States	2	R
520532	CULTIVAR	United Kingdom	3	R
559660	CULTIVAR	Serbia	3	R
583706	CULTIVAR	Netherlands	1	R
583713	CULTIVAR	Mexico	1	R
583717	CULTIVAR	Mexico	3	R
599988	CULTIVAR	United States	2	R
639452	CULTIVAR	Kazakhstan	2	R
642362	CULTIVAR	United States	1	R
173406	CULTIVAR	Italy	3	R
185358	CULTIVAR	Morocco	2	R
191583	CULTIVAR	Portugal	2	R
192048	CULTIVAR	Mozambique	1	R
192097	CULTIVAR	Mozambique	3	R
192150	CULTIVAR	Mozambique	3	R
192181	CULTIVAR	Mozambique	3	R
192397	CULTIVAR	Romania	3	R
192522	CULTIVAR	Portugal	2	R
213572	CULTIVAR	Argentina	3	R
234167	CULTIVAR	Peru	2	R
278478	CULTIVAR	Former Soviet Union	0	R
351536	CULTIVAR	Canada	1	R
351872	CULTIVAR	Burundi	2	R
351873	CULTIVAR	Burundi	2	R
351874	CULTIVAR	Burundi	2	R
351877	CULTIVAR	Burundi	2	R
378910	CULTIVAR	Colombia	2	R
378911	CULTIVAR	Colombia	2	R
384346	CULTIVAR	Nigeria	2	R
384378	CULTIVAR	Nigeria	2	R
384379	CULTIVAR	Nigeria	2	R
410914	CULTIVAR	Morocco	2	R
412981	CULTIVAR	South Africa	2	R
414625	CULTIVAR	China	3	R
429322	CULTIVAR	Yemen	2	R
585019	CULTIVAR	Saudi Arabia	2	R
585209	CULTIVAR	Yemen	2	R
561910	BREEDING	United States	2	R
638576	BREEDING	United States	3	R
11262	LANDRACE	Greece	2	R
15412	LANDRACE	Tunisia	2	R
15511	LANDRACE	Tunisia	3	R
25989	LANDRACE	Algeria	3	R
43355	LANDRACE	Uruguay	2	R
62365	LANDRACE	Venezuela	1	R
73594	LANDRACE	China	3	R
74801	LANDRACE	China	3	R
94336	LANDRACE	Armenia	2	R
94520	LANDRACE	Azerbaijan	1	R
94563	LANDRACE	Israel	2	R
94570	LANDRACE	Greece	3	R
94757	LANDRACE	Armenia	2	R
116226	LANDRACE	Greece	1	R
134871	LANDRACE	Portugal	1	R
152445	LANDRACE	Morocco	3	R
166013	LANDRACE	India	2	R
166180	LANDRACE	India	2	R
166494	LANDRACE	Turkey	2	R
167441	LANDRACE	Turkey	3	R
167706	LANDRACE	Turkey	0	R
178055	LANDRACE	Turkey	3	R
185715	LANDRACE	Portugal	1	R
191016	LANDRACE	Spain	3	R
191406	LANDRACE	Morocco	2	R
192206	LANDRACE	Portugal	3	R
192802	LANDRACE	Portugal	2	R
192808	LANDRACE	Portugal	2	R
195071	LANDRACE	Ethiopia	3	R
196900	LANDRACE	Ethiopia	2	R
243709	LANDRACE	Iraq	3	R
264986	LANDRACE	Uncertain	3	R
271254	LANDRACE	India	1	R
278301	LANDRACE	Greece	0	R
278559	LANDRACE	Tunisia	2	R
355088	LANDRACE	Iran	3	R
372498	LANDRACE	Greece	2	R
378381	LANDRACE	Macedonia	3	R
382150	LANDRACE	Japan	2	R
406529	LANDRACE	Nepal	2	R
429315	LANDRACE	Yemen	2	R
468988	LANDRACE	Greece	0	R
469085	LANDRACE	Greece	2	R
470824	LANDRACE	Algeria	2	R
470879	LANDRACE	Algeria	3	R
477899	LANDRACE	Peru	2	R
479901	LANDRACE	Ethiopia	3	R
480480	LANDRACE	Bolivia	2	R
487288	LANDRACE	Jordan	2	R
525326	LANDRACE	Morocco	3	R
527449	LANDRACE	Algeria	3	R
534297	LANDRACE	Ethiopia	2	R
534345	LANDRACE	Tunisia	2	R
534352	LANDRACE	Tunisia	3	R
534355	LANDRACE	Tunisia	2	R
534372	LANDRACE	Tunisia	3	R
534390	LANDRACE	Algeria	3	R
534399	LANDRACE	Algeria	3	R
534421	LANDRACE	Algeria	2	R
534431	LANDRACE	Algeria	1	R
565204	LANDRACE	Bolivia	2	R
565209	LANDRACE	Bolivia	2	R
565211	LANDRACE	Bolivia	3	R
565222	LANDRACE	Bolivia	2	R
565240	LANDRACE	Bolivia	3	R
565245	LANDRACE	Bolivia	3	R
565246	LANDRACE	Bolivia	2	R
565257	LANDRACE	Bolivia	3	R
572720	LANDRACE	Nepal	2	R
573754	LANDRACE	Honduras	2	R
577755	LANDRACE	Italy	3	R
577769	LANDRACE	Algeria	1	R
577777	LANDRACE	Algeria	2	R
577786	LANDRACE	Algeria	2	R
623273	LANDRACE	Iran	3	R
623829	LANDRACE	Iran	1	R
624481	LANDRACE	Iran	3	R
625471	LANDRACE	Iran	3	R
625700	LANDRACE	Iran	2	R
8359	LANDRACE	Venezuela	1	R
8360	LANDRACE	Venezuela	1	R
14081	LANDRACE	Unknown	3	R
41033	LANDRACE	Tunisia	3	R
94562	LANDRACE	Algeria	2	R
129518	LANDRACE	Poland	1	R
168789	LANDRACE	Peru	2	R
184846	LANDRACE	Guatemala	3	R
185110	LANDRACE	Guatemala	2	R
191453	LANDRACE	Spain	2	R
191553	LANDRACE	Portugal	3	R
191731	LANDRACE	Portugal	2	R
192299	LANDRACE	India	2	R
192557	LANDRACE	Portugal	3	R
193048	LANDRACE	Guatemala	1	R
268009	LANDRACE	Portugal	2	R
374250	LANDRACE	Mali	1	R
525278	LANDRACE	Morocco	1	R
